# Supplementary material for: Is Cortical Theta-Gamma Phase-Amplitude Coupling Memory-Specific?
Source: Brain Sci. 2022 Aug 25;12(9):1131. doi: 10.3390/brainsci12091131 (PMC9496728; doi:10.3390/brainsci12091131)
Supplement: Supplementary file 1 [file brainsci-12-01131-s001.zip]

Archive with 1 entries (1 files):
- brainsci-1850933-SI.pdf
